# Supplementary material for: Mouse B2 SINE elements function as IFN-inducible enhancers
Source: eLife. 2023 May 9;12:e82617. doi: 10.7554/eLife.82617 (PMC10229128; doi:10.7554/eLife.82617)
Supplement: Figure 3—figure supplement 4—source data 1. [file elife-82617-fig3-figsupp4-data1.zip]

Archive with 4 entries (3 files):
- Figure 3-figure supplement 2-source data 1/
- __MACOSX/._Figure 3-figure supplement 2-source data 1
- Figure 3-figure supplement 2-source data 1/F3_FS2_B_raw.jpg
- __MACOSX/Figure 3-figure supplement 2-source data 1/._F3_FS2_B_raw.jpg
